# Supplementary material for: Evaluation of Psychological and Physical Violence towards Children and Adolescents before and during the COVID-19 Pandemic in the Lodz Voivodship
Source: Brain Sci. 2023 Dec 25;14(1):24. doi: 10.3390/brainsci14010024 (PMC10813170; doi:10.3390/brainsci14010024)
Supplement: Supplementary file 1 [file brainsci-14-00024-s001.zip]

Archive with 1 entries (1 files):
- brainsci-2784778-supplementary.pdf
